# Supplementary material for: The Effect of Probiotic Supplements on Metabolic Parameters of People with Type 2 Diabetes in Greece—A Randomized, Double-Blind, Placebo-Controlled Study
Source: Nutrients. 2023 Nov 3;15(21):4663. doi: 10.3390/nu15214663 (PMC10647535; doi:10.3390/nu15214663)
Supplement: Supplementary file 1 [file nutrients-15-04663-s001.zip]

Archive with 1 entries (1 files):
- nutrients-2652354-supplementary.pdf
